# Supplementary material for: Differentially expressed alternatively spliced genes in Malignant Pleural Mesothelioma identified using massively parallel transcriptome sequencing
Source: BMC Med Genet. 2009 Dec 31;10:149. doi: 10.1186/1471-2350-10-149 (PMC2808307; doi:10.1186/1471-2350-10-149)
Supplement: Additional file 3 — Distribution of the 70,953 exon junctions mapped by at least one transcriptome read in at least one patient sample among 5 discovery samples [file 1471-2350-10-149-S3.XLS]

## Sheet: Sheet1
Patient Exon Junction	MPM Patient 1	MPM Patient 2	MPM Patient 3	MPM Patient 4	nomal Lung
Exon junction mapped by at least one read	40819	42458	40736	46720	45339
Exon junction mapped by at least 5 reads	13056	12673	11916	15257	14722
Exon junction mapped by at least 10 reads	7155	6466	6078	7811	7333
Unique exon junction found only in one patient at least one read	2547	3278	2683	4390	4849
Unique exon junction found only in one patient at least 5 reads	8	30	19	90	292
Unique exon junction found only in one patient at least 10 reads	2	1	3	8	105
