# Supplementary material for: Differentially expressed alternatively spliced genes in Malignant Pleural Mesothelioma identified using massively parallel transcriptome sequencing
Source: BMC Med Genet. 2009 Dec 31;10:149. doi: 10.1186/1471-2350-10-149 (PMC2808307; doi:10.1186/1471-2350-10-149)
Supplement: Additional file 5 — 32 highly expressed exon junction in normal lung with EJEI difference > 0.1 and their mapped read numbers, EJEI, normalized EJEI and EJEI difference between normal lung and MPM samples [file 1471-2350-10-149-S5.XLS]

## Sheet: Sheet1
normal/tumor	Gene	chromosome	5' location on chromosome	3' location on chromosome	direction on chromesome	typical AceView sequence	Exon junaction location in typical AceView sequence	Total exon junction read					number of reads for candidate exon junction					Exon junction expresion index (EJEI)						normalized EJEI					normalized Meso/Normal EJEI difference
	Gene	chromosome	5' location on chromosome	3' location on chromosome	direction on chromesome	typical AceView sequence	Exon juncation location on typical AceView sequence	Meso1	Meso2	Meso3	Meso4	normal lung	Meso1	Meso2	Meso3	Meso4	normal lung	Meso1	Meso2	Meso3	Meso4	normal lung	sum	Meso1	Meso2	Meso3	Meso4	normal lung
normal	EMP2	16	10533085	10531028	-	EMP2.shed3.aAug05	1003	134	239	216	172	746	0	0	0	0	30	0	0	0	0	0.0402145	0.0402145	0	0	0	0	1	1
normal	CYFIP1	15	20444222	20477191	+	CYFIP1.fAug05	49	83	69	52	107	79	0	0	0	0	12	0	0	0	0	0.151899	0.151899	0	0	0	0	1	1
normal	ACTG2	2	74047921	74052267	+	ACTG2.aAug05	574	1074	469	725	572	998	1	0	0	0	14	0.000931099	0	0	0	0.0140281	0.0149592	0.0622427	0	0	0	0.937757	0.875515
normal	IGH_	14	105382203	105379413	-	IGH_.jAug05	1662	1852	2195	10697	62	1961	3	1	0	0	47	0.00161987	0.000455581	0	0	0.0239674	0.0260428	0.0622003	0.0174935	0	0	0.920306	0.858106
normal	IGH_	14	105379342	105378605	-	IGH_.jAug05	1734	1852	2195	10697	62	1961	2	0	2	0	24	0.00107991	0	0.000186968	0	0.0122387	0.0135055	0.0799608	0	0.0138438	0	0.906195	0.826235
normal	ACTG2	2	74052428	74053462	+	ACTG2.aAug05	736	1074	469	725	572	998	1	0	0	0	8	0.000931099	0	0	0	0.00801603	0.00894713	0.104067	0	0	0	0.895933	0.791867
normal	TTC3	21	37451386	37453871	+	TTC3.gAug05	460	77	119	99	106	79	0	2	1	0	14	0	0.0168067	0.010101	0	0.177215	0.204123	0	0.0823363	0.0494849	0	0.868179	0.785842
normal	EMP2	16	10581907	10549035	-	EMP2.aAug05	151	134	239	216	172	746	0	2	0	0	51	0	0.0083682	0	0	0.0683646	0.0767328	0	0.109056	0	0	0.890944	0.781887
normal	ECGF1	22	49260143	49259868	-	ECGF1.dAug05	864	303	232	388	75	145	1	1	1	1	17	0.00330033	0.00431034	0.00257732	0.0133333	0.117241	0.140763	0.0234461	0.0306214	0.0183097	0.0947221	0.832901	0.738179
normal	TRAPPC5	19	7648061	7648523	+	TRAPPC5.aAug05	549	17	13	13	10	49	1	0	0	0	19	0.0588235	0	0	0	0.387755	0.446579	0.13172	0	0	0	0.86828	0.736559
normal	IGH_	14	105378282	105378071	-	IGH_.jAug05	2058	1852	2195	10697	62	1961	4	0	0	0	24	0.00215983	0	0	0	0.0122387	0.0143985	0.150004	0	0	0	0.849996	0.699992
normal	FUNDC2	X	153819050	153825382	+	FUNDC2.bAug05	388	15	34	10	27	21	0	3	0	3	15	0	0.0882353	0	0.111111	0.714286	0.913632	0	0.0965764	0	0.121615	0.781809	0.660194
normal	GGT1	22	23348909	23349214	+	GGT1.aAug05	2140	28	32	20	25	66	0	0	1	0	15	0	0	0.05	0	0.227273	0.277273	0	0	0.180328	0	0.819672	0.639344
normal	EMP2	16	10534146	10534134	-	EMP2.bAug05	839	134	239	216	172	746	2	2	3	3	83	0.0149254	0.0083682	0.0138889	0.0174419	0.11126	0.165884	0.0899746	0.050446	0.0837263	0.105145	0.670708	0.565564
normal	ECGF1	22	49259285	49259133	-	ECGF1.aAug05	1466	303	232	388	75	145	3	2	5	1	12	0.00990099	0.00862069	0.0128866	0.0133333	0.0827586	0.1275	0.0776547	0.0676131	0.101071	0.104575	0.649086	0.544511
normal	EMP2	16	10548898	10545018	-	EMP2.aAug05	289	134	239	216	172	746	1	0	0	1	22	0.00746269	0	0	0.00581395	0.0294906	0.0427673	0.174495	0	0	0.135944	0.689561	0.515065
normal	ECGF1	22	49259510	49259425	-	ECGF1.dAug05	1091	303	232	388	75	145	2	4	11	2	15	0.00660066	0.0172414	0.0283505	0.0266667	0.103448	0.182307	0.0362062	0.0945731	0.155509	0.146273	0.567438	0.411929
normal	CYFIP1	15	20492286	20496481	+	CYFIP1.aAug05	1325	83	69	52	107	79	0	0	1	1	4	0	0	0.0192308	0.00934579	0.0506329	0.0792095	0	0	0.242784	0.117988	0.639228	0.396444
normal	CYFIP1	15	20485317	20487301	+	CYFIP1.aAug05	1010	83	69	52	107	79	2	2	0	2	7	0.0240964	0.0289855	0	0.0186916	0.0886076	0.160381	0.150245	0.180729	0	0.116545	0.552482	0.371753
normal	EMP2	16	10539286	10534450	-	EMP2.aAug05	527	134	239	216	172	746	7	1	2	10	109	0.0522388	0.0041841	0.00925926	0.0581395	0.146113	0.269934	0.193524	0.0155004	0.0343019	0.215384	0.541289	0.325905
normal	EMP2	16	10544928	10539432	-	EMP2.aAug05	380	134	239	216	172	746	1	1	0	5	46	0.00746269	0.0041841	0	0.0290698	0.0616622	0.102379	0.0728929	0.0408688	0	0.283943	0.602295	0.318352
normal	GGT1	22	23348500	23348602	+	GGT1.aAug05	1913	28	32	20	25	66	2	0	1	0	10	0.0714286	0	0.05	0	0.151515	0.272944	0.261697	0	0.183188	0	0.555115	0.293418
normal	TTC3	21	37441773	37442716	+	TTC3.aAug05	2122	77	119	99	106	79	3	3	1	4	8	0.038961	0.0252101	0.010101	0.0377358	0.101266	0.213274	0.182681	0.118205	0.0473617	0.176936	0.474816	0.292135
normal	GGT1	22	23348714	23348796	+	GGT1.aAug05	2026	28	32	20	25	66	0	0	1	0	6	0	0	0.05	0	0.0909091	0.140909	0	0	0.354839	0	0.645161	0.290323
normal	ECGF1	22	49259764	49259631	-	ECGF1.aAug05	1227	303	232	388	75	145	3	7	4	3	12	0.00990099	0.0301724	0.0103093	0.04	0.0827586	0.173141	0.0571844	0.174265	0.0595426	0.231025	0.477983	0.246958
normal	TRAPPC5	19	7649127	7649236	+	TRAPPC5.aAug05	777	17	13	13	10	49	1	1	0	0	7	0.0588235	0.0769231	0	0	0.142857	0.278604	0.211137	0.276102	0	0	0.512761	0.236659
normal	GGT1	22	23348140	23348373	+	GGT1.aAug05	1785	28	32	20	25	66	1	0	2	0	10	0.0357143	0	0.1	0	0.151515	0.287229	0.124341	0	0.348154	0	0.527506	0.179352
normal	IGH_	14	105476644	105401515	-	IGH_.qAug05	618	1852	2195	10697	62	1961	3	7	6	0	9	0.00161987	0.00318907	0.000560905	0	0.0045895	0.00995934	0.162648	0.320209	0.0563195	0	0.460823	0.140615
normal	CYFIP1	15	20479951	20481155	+	CYFIP1.aAug05	602	83	69	52	107	79	1	2	2	4	5	0.0120482	0.0289855	0.0384615	0.0373832	0.0632911	0.18017	0.0668714	0.160879	0.213474	0.207489	0.351287	0.137812
normal	TTC3	21	37455030	37456162	+	TTC3.aAug05	3202	77	119	99	106	79	0	1	0	3	3	0	0.00840336	0	0.0283019	0.0379747	0.0746799	0	0.112525	0	0.378976	0.508499	0.129523
normal	CYFIP1	15	20485098	20485189	+	CYFIP1.aAug05	881	83	69	52	107	79	0	1	0	3	3	0	0.0144928	0	0.0280374	0.0379747	0.0805048	0	0.180023	0	0.34827	0.471707	0.123437
normal	TTC3	21	37453917	37454974	+	TTC3.aAug05	3145	77	112	99	106	79	3	6	2	3	6	0.038961	0.0535714	0.020202	0.0283019	0.0759494	0.216986	0.179556	0.246889	0.093103	0.130432	0.35002	0.103131
