# Supplementary material for: Differentially expressed alternatively spliced genes in Malignant Pleural Mesothelioma identified using massively parallel transcriptome sequencing
Source: BMC Med Genet. 2009 Dec 31;10:149. doi: 10.1186/1471-2350-10-149 (PMC2808307; doi:10.1186/1471-2350-10-149)
Supplement: Additional file 6 — Mapping results for the 10 candidate differentially expressed exon junctions, their exon junction expression index (EJEI), EJEI difference between mesothelioma and normal samples and the RT-PCR results [file 1471-2350-10-149-S6.XLS]

## Sheet: Sheet1
normal/tumor	Gene	chromosome	5' location on chromosome	3' location on chromosome	direction on chromesome	typical AceView sequence	Exon junction location in typical AceView sequence	Total exon junction read					number of reads for candidate exon jucntion					Exon junciton expresion index (EJEI)						normalized EJEI					normalized Meso/Normal EJEI difference	RT-PCR EJEI result
	Gene	chromosome	5' location on chromosome	3' location on chromosome	direction on chromesome	typical AceView sequence	Exon juncation location on typical AceView sequence	Meso1	Meso2	Meso3	Meso4	normal lung	Meso1	Meso2	Meso3	Meso4	normal lung	Meso1	Meso2	Meso3	Meso4	normal lung	sum	Meso1	Meso2	Meso3	Meso4	normal lung		Meso1	Meso2	Meso3	Meso4	normal lung
normal	EMP2	16	10533085	10531028	-	EMP2.shed3.aAug05	1003	134	239	216	172	746	0	0	0	0	30	0	0	0	0	0.0402145	0.0402145	0	0	0	0	1	1	0.0789272	0.0648537	0.0688691	0.0711332	0.0688691
normal	CYFIP1	15	20444222	20477191	+	CYFIP1.fAug05	49	83	69	52	107	79	0	0	0	0	12	0	0	0	0	0.151899	0.151899	0	0	0	0	1	1	0.0341178	0.0564585	0.0429361	0.0436866	0.0524347
normal	ACTG2	2	74047921	74052267	+	ACTG2.aAug05	574	1074	469	725	572	998	1	0	0	0	14	0.000931099	0	0	0	0.0140281	0.0149592	0.0622427	0	0	0	0.937757	0.875515	0.0255594	0.0540336	0.0291573	0.0785633	0.208772
tumor	C1QAandC1QG	1	22719685	22719703	+	C1QAandC1QG.aAug05	1449	281	116	401	145	127	63	31	93	42	0	0.224199	0.267241	0.23192	0.289655	0	1.01302	0.221319	0.263808	0.22894	0.285933	0	0.221319	0.139017	0.11529	0.220166	0.189903	0.148479
tumor	MRPL51	12	6472485	6472399	-	MRPL51.bAug05	542	37	23	25	24	9	11	9	7	8	0	0.297297	0.391304	0.28	0.333333	0	1.30193	0.22835	0.300556	0.215065	0.256029	0	0.215065	0.678302	0.907519	0.710382	0.664343	0.692555
tumor	TXNRD1	12	103221674	103222592	+	TXNRD1.aAug05	1333	84	132	63	398	51	8	14	11	42	0	0.0952381	0.106061	0.174603	0.105528	0	0.48143	0.197824	0.220303	0.362677	0.219196	0	0.197824	0.570382	0.50698	0.52003	0.545884	0.461158
tumor	CDK4	12	56430706	56429554	-	CDK4.aAug05	1246	136	89	101	84	34	22	12	12	16	0	0.161765	0.134831	0.118812	0.190476	0	0.605884	0.266989	0.222537	0.196097	0.314377	0	0.196097	2.01391	1.49485	1.45397	1.39474	1.24833
tumor	hfl-B5	11	32579944	32580401	+	hfl-B5.aAug05	1123	114	103	74	191	58	11	10	8	21	1	0.0964912	0.0970874	0.108108	0.109948	0.0172414	0.428876	0.224986	0.226376	0.252073	0.256362	0.0402013	0.184785	0.897095	0.771997	0.835088	0.653685	0.686184
tumor	COL3A1	2	189685331	189685924	+	COL3A1.aAug05	1680	1308	388	1032	1793	286	12	7	10	23	0	0.00917431	0.0180412	0.00968992	0.0128277	0	0.0497331	0.184471	0.362761	0.194838	0.25793	0	0.184471	0.228458	0.336031	0.229516	0.182588	0.168016
tumor	DNAJB11	3	187782568	187783207	+	DNAJB11.aAug05	1612	41	103	40	89	35	6	16	6	9	0	0.146341	0.15534	0.15	0.101124	0	0.552805	0.264725	0.281003	0.271343	0.182928	0	0.182928	1.09429	1.16473	1.31646	1.28046	1.28639
